# Supplementary material for: Saponin and Fatty Acid Profiling of the Sea Cucumber Holothuria atra, α-Glucosidase Inhibitory Activity and the Identification of a Novel Triterpene Glycoside
Source: Nutrients. 2023 Feb 19;15(4):1033. doi: 10.3390/nu15041033 (PMC9960930; doi:10.3390/nu15041033)
Supplement: Supplementary file 1 [file nutrients-15-01033-s001.zip]

Archive with 1 entries (1 files):
- nutrients-2144703-supplementary.pdf
